# Supplementary material for: Prognostic Hematologic Biomarkers Following Immune Checkpoint Inhibition in Metastatic Uveal Melanoma
Source: Cancers (Basel). 2022 Nov 24;14(23):5789. doi: 10.3390/cancers14235789 (PMC9738244; doi:10.3390/cancers14235789)
Supplement: Supplementary file 1 [file cancers-14-05789-s001.zip]

Archive with 1 entries (1 files):
- cancers-1981098-supplementary.pdf
